# Supplementary material for: Advancements in Inactivation of Soybean Trypsin Inhibitors
Source: Foods. 2025 Mar 12;14(6):975. doi: 10.3390/foods14060975 (PMC11941488; doi:10.3390/foods14060975)
Supplement: Supplementary file 1 [file foods-14-00975-s001.zip]

Archive with 1 entries (1 files):
- foods-3508335-supplementary.pdf
